# Supplementary material for: Rational Computational Approaches in Drug Discovery: Potential Inhibitors for Allosteric Regulation of Mutant Isocitrate Dehydrogenase-1 Enzyme in Cancers
Source: Molecules. 2023 Mar 2;28(5):2315. doi: 10.3390/molecules28052315 (PMC10005488; doi:10.3390/molecules28052315)
Supplement: Supplementary file 1 [file molecules-28-02315-s001.zip]

Archive with 1 entries (1 files):
- molecules-2193662-supplementary.pdf
